# Supplementary material for: Feasibility of using postal and web-based surveys to estimate the prevalence of tuberculosis among health care workers in South Africa
Source: PLoS One. 2018 May 10;13(5):e0197022. doi: 10.1371/journal.pone.0197022 (PMC5945004; doi:10.1371/journal.pone.0197022)
Supplement: S1 File — (XLSX) [file pone.0197022.s001.xlsx]

## Sheet: Sheet1
StartDate	EndDate	Finished	Consent	Registered	Method	Gender	Age	Occupation	Sector	Workplace	Workplace2	Other_specify	Length of employment	Duration in clinical activities per week in the past 12 months:	Province_work	Diagnosedbefore	If yes where	Which year	Type of TB	Drform	Previousrx	Ifnowhyrx	If yesduration	Wheregettingrx	Occ_service	Use the services	Ifnotwhyserv	Rateservice	Would you use the services to be investigated or managed for TB?	Ifnowhymng	E-mail	Postal	Telephone	Concernonconfidentiality	If yes, please explain and suggest improvementsÂ…Â…Â…Â…Â…Â…Â…Â…Â…Â…Â…Â…Â…Â…Â…Â…Â…Â…Â…Â…Â…Â…Â…Â…Â…Â…Â…Â…Â…Â…Â…Â…Â…Â…Â…Â…Â…Â…Â…Â…Â…Â…Â…Â…Â…Â…Â…Â…Â…Â…...	Importanceofsurvey	Languageeasy	If no, please explain	Iftelephonic_participate	Bestcontacttime	Contacttel_current	Lengthofsurvey
2016-07-11 10:09:27	2016-07-11 10:14:03	1	1	sanc	1	2	35	1	1	3			4	4	8	2									1	2	NOT A VERY EFFECTIVE SERVICE	2	1		1		1	2		4	1		1	2	1	2
2016-07-11 10:10:41	2016-07-11 10:17:58	1	1	sanc	1	2	48	1	2	7			6	3	1	2									2				1		1	3	3	1	The electronic storing of the data.	4	1		2
2016-07-11 10:11:19	2016-07-11 10:22:47	1	1	sanc	1	2	51	1	1	3			6	8	9	2									1	1		4	1		1			2		3	1		1	2	1	2
2016-07-11 10:18:51	2016-07-11 10:24:01	1	1	sanc	1	2	47	1	2	8		Hospice	6	5	1	2									2				1		1	3	3	2		3	1		2
2016-07-11 10:13:44	2016-07-11 10:25:04	1	1	sanc	1	2	53	1	1	3			6	5	5	2									1	1		3	1		1			2		3	1		1	2	1	2
2016-07-11 10:27:07	2016-07-11 10:29:43	1	1	sanc	1	2	56	1	2	8		Research Clinic	6	5	4	2									2				2	not necessary	1	3	3	2		3	1		2
2016-07-11 10:26:36	2016-07-11 10:30:59	1	1	sanc	1	2	28	1	2	6			3	4	2	2									2				1		1	3	2	2		3	1		1	1	1	2
2016-07-11 12:10:21	2016-07-11 12:12:36	1	1	sanc	1	2	47	1	1	3			6	4	4	2									1							1		2		3	1		2		2	2
2016-07-11 13:49:01	2016-07-11 13:56:12	1	1	hpcsa	1	1	47	4	1	1			5	2	4	1	1	2012	1	1	1		24 months	1	1	2	i have not been sick for more than 2 years	3	1		1	3	1	1	assurance must be given that information will not land in wrong plartforms, for any patient in the world	4	1		1		2	2
2016-07-14 11:36:35	2016-07-14 11:43:08	1	1	hpcsa	1	1	56	4	1	2			6	5	3	2									1	1		3	1		1			2		4	1		1	2	1	2
2016-07-18 18:56:18	2016-07-18 19:01:31	1	1	sanc	1	2	53	1	1	3			6	5	1	2									1	1		3	1		1		2	2		3	1		1	2	2	2
2016-07-28 14:01:51	2016-07-28 14:11:21	1	1	sanc	1	1	36	1	1	3			4	8	3	2									1	1		3	1		1			2		3	1		1	2	2	2
2016-07-28 17:29:43	2016-07-28 17:38:03	1	1	sanc	1	2		1	1	3			6	1	4	2									1	2					1			2		3	1		2		2	2
2016-07-28 18:33:34	2016-07-28 18:40:24	1	1	sanc	1	2	60	1	1	8		School for physically disabled	6	1	4	1	1	2012	1	2	1		7 months	1	2				1		3	2	1	2		4	1		1	2	1	2
2016-07-28 13:51:44	2016-07-28 20:29:47	1	1	hpcsa	1	2	46	4	1	2			3	5	3	2									1	1		3	1		1	3	2	2		3	1		1	2	1	2
2016-08-16 16:27:08	2016-08-16 16:33:52	1	1	sanc	1	2	49	1	1	3	7		6	5	1	1	2		2	2	1		12 months	2	2				1		1	2	3	1		4	1		1	3	2	2
2016-08-16 19:13:11	2016-08-16 19:31:04	1	1	sanc	1	2	61	1	1	8		DEPT of education	6	1	4	1	1	2002	1	2	1		7 months	1	2				1		1	3	2	2		4	1		1	2	2	2
2016-08-17 03:28:38	2016-08-17 03:41:20	1	1	hpcsa	1	1	64	4	1	8		TB/HIV Hospital	6	5	4	2									1	1		3	1		1			2		3	1		1	2	2	2
2016-07-11 15:24:00	2016-07-11 15:29:06	1	1	sanc	1	2	52	1	1	3			6	3	4	2									1	1		3	2	Would use my own clinic	1	3	2	2		2	1		1	2	1	2
2016-07-11 18:56:32	2016-07-12 03:09:46	1	1	hpcsa	1	1	33	4	1	3			3	3	3	2									1	1		3	1		1	2		2		4	1		1	2	1	2
2016-07-12 08:12:52	2016-07-12 08:16:55	1	1	sanc	1	2	58	1	1	1			6	4	8	2									1	1		4	1		1			2		4	1		1	2	1	2
2016-07-13 23:59:29	2016-07-14 00:03:53	1	1	hpcsa	1	2	38	4	1	2	3		3	5	9	2									1	1		3	1		1	2	3	2		3	1		1	2	1	2
2016-07-11 19:55:13	2016-07-11 19:59:27	1	1	sanc	1	2	54	1	2	6			2	4	9	2									1	1		4	1		1			2		3	1		1	2	1	2
2016-07-11 10:24:38	2016-07-11 10:36:10	1	1	sanc	1	2	58	1	2	6			3	8	1	2									2				2	Investigation done externally	1			2		4	1		2
2016-07-11 10:32:21	2016-07-11 10:36:21	1	1	sanc	1	2	58	1	2	7			6	1	7	2									2				1		1	3	2	2		4	1		2
2016-07-11 10:38:19	2016-07-11 10:43:26	1	1	hpcsa	1	2	57	4	1	1			6	5	4	2									1	2	Have never had need to		1		1	3	2	2		4	1		1	1	1	2
2016-07-11 10:39:13	2016-07-11 10:43:36	1	1	sanc	1	1	52	1	2	3	8	Occupational Health Setting	6	4	1	2									1	1		5	1		1	3	3	2		4	1		2
2016-07-11 10:40:34	2016-07-11 10:44:09	1	1	hpcsa	1	2	47	4	3	8		Research facility	4	2	8	2									2				1		1	3	2	2		3	1		1	2	1	2
2016-07-11 10:33:44	2016-07-11 10:44:53	1	1	sanc	1	2	60	1	2	5			6	5	8	2									1	2	No need at present	4	2	Use private doctor	1	3	2	2		4	1		1	3	1	2
2016-07-11 10:41:09	2016-07-11 10:45:11	1	1	sanc	1	2	31	1	1	3			3	4	8	2									2				1		1	2	3	2		3	1		2
2016-07-11 10:41:31	2016-07-11 10:46:40	1	1	hpcsa	1	2	60	4	2	5			4	4	1	2									1	1		4	1		1	3	3	2		4	1		2		2	2
2016-07-11 10:44:37	2016-07-11 10:49:06	1	1	sanc	1	2	38	1	3	7			5	7	1	2									2				1		1	3	3	2		3	1		2
2016-07-11 10:47:36	2016-07-11 10:52:37	1	1	hpcsa	1	1	58	4	1	8		Provincial office	6	1	5	2									1	1		2	1		1	3	2	2		4	1		1	2	1	2
2016-07-11 11:00:34	2016-07-11 11:04:17	1	1	hpcsa	1	2	40	4	1	8		Mortuary	5	3	6	2									2				1		1	3	2	2		4	1		1	2	1	2
2016-07-11 11:01:58	2016-07-11 11:06:58	1	1	sanc	1	2	59	1	2	8			6	5	2	2									2				1		1	3	3	2		3	1		1	3	1	2
2016-07-11 11:06:24	2016-07-11 11:10:03	1	1	sanc	1	2	57	1	2	7			6	1	8	2									2				1		1	3	3	2		4	1		2
2016-07-11 11:07:33	2016-07-11 11:12:46	1	1	sanc	1	2	55	1	2	8		Private Company	6	8	1	2									2				2	Not necessary	1			2		4	1		1	2	1	2
2016-07-11 11:20:35	2016-07-11 11:25:16	1	1	sanc	1	2	47	1	2	5	6		6	8	6	2									2						1			2		4	1		2
2016-07-11 11:21:02	2016-07-11 11:25:43	1	1	sanc	1	2	59	1	1	3			5	5	1	2									2				1		1			2		4	1		2
2016-07-11 11:15:26	2016-07-11 11:26:10	1	1	hpcsa	1	1	28	4	1	8		Forensic Laboratory (Morgue)	2	8	6	1	3	2014	1	2	1		6 months	1	1	2	I rather used my medical aid.	2	1		1	3	2	2		4	1		2
2016-07-11 11:24:00	2016-07-11 11:30:16	1	1	sanc	1	2	51	1	1	1			2	5	1	1	1	2011	1	2	1		6 months	1	1	1		4	1		3			2		4	1		1	3	1	2
2016-07-11 11:29:59	2016-07-11 11:35:02	1	1	hpcsa	1	1	50	4	1	2			6	2	3	2									1	1		4	1		1	3	2	2		4	1		1	3	1	2
2016-07-11 11:11:19	2016-07-11 11:42:43	1	1	sanc	1	1	36	1	2	8		Occupational health clinic	3	5	1	2									1			3	2	All TB cases are referred for testing and treatment	1	3	3	2		4	1		1	2	1	2
2016-07-11 11:41:24	2016-07-11 11:44:55	1	1	sanc	1	2	43	1	1	3			5	8	8	2									1	1		1	1		1			2		2	1		2
2016-07-11 10:35:34	2016-07-11 11:45:48	1	1	sanc	1	2	58	1	2	8		University	6	4	1	2									2				1		1			2		4	1		1	2	1	2
2016-07-11 11:43:17	2016-07-11 11:47:24	1	1	sanc	1	2	50	1	2	3	8	WITS	6	4	1	2									2				1		1	3	2	2		4	1		1	3	1	2
2016-07-11 11:42:49	2016-07-11 11:48:10	1	1	hpcsa	1	1	42	4	1	2			5	1	2	2									1	1		3	2	For fear of confidentiality. There's no effective patient record system within the facility that safeguard health information at all times.	1			2		4	1		2
2016-07-11 11:45:43	2016-07-11 11:49:52	1	1	hpcsa	1	2	30	4	1	1			3	6	1	1	1	2012	1	1	1		21 months	1	1	1		3	1		1	3	2	2		4	1		1	2	1	2
2016-07-11 11:55:14	2016-07-11 12:01:28	1	1	hpcsa	1	1	38	4	3	6			4	5	4	1	1	2002	1	2	1		6 months	1	1	1		5	1		1	3	3	2		3	1		2
2016-07-11 11:54:13	2016-07-11 12:06:32	1	1	hpcsa	1	1	35	4	1	1			4	4	9	1	2	2010	1	2	1		6 months	3	1	2	not needed at present		1		1			2		4	1		1	2	1	2
2016-07-11 12:01:46	2016-07-11 12:06:46	1	1	hpcsa	1	1	40	4	1	1			3	4	8	2									1	2	Have private medical care	3	2	Concerned about confidentiality and ease of making an apponitment	1	3	2	2		2	1		1	1	1	2
2016-07-11 12:04:50	2016-07-11 12:10:30	1	1	sanc	1	2	58	1	2	5			6	5	3	2									2				1		1	3		2		4	1		1	2	2	2
2016-07-11 10:34:20	2016-07-11 12:10:45	1	1	sanc	1	2	58	1	3	7			6	5	1	2									2				1		1	2	3	2		3	1		2
2016-07-11 12:11:50	2016-07-11 12:18:35	1	1	sanc	1	2	56	1	3	4	7		6	4	2	2									2				1					2		4	1		1	3	2	2
2016-07-11 12:13:30	2016-07-11 12:19:23	1	1	sanc	1	2	45	1	1	1			6	8	5	2									1	1		3	1		1	3	3	2		3	1		2
2016-07-11 12:13:43	2016-07-11 12:21:22	1	1	sanc	1	2	40	1	2	5	7		4	4	3	2									1	1		4	1		1	2	1	2		4	1		1	1
2016-07-11 12:30:31	2016-07-11 12:34:08	1	1	sanc	1	2	59	1	2	6			6	4	8	2									2				1		1	3	3	2		4	1		2
2016-07-11 12:27:20	2016-07-11 12:34:53	1	1	sanc	1	2	26	1	2	6			2	4	1	2									1	1		3	1		1	3	3	2		3	1		2
2016-07-11 12:32:38	2016-07-11 12:37:06	1	1	sanc	1	2	32	1	1	4			3	4	6	2									1	1		4	2	person working there not well trained in TB				2		4	1		1	1	1	2
2016-07-11 12:32:47	2016-07-11 12:40:28	1	1	sanc	1	2	61	1	2	6			6	5	4	1	1	1974	2	2	1		15 months	1	2				1		1			2		4	1		1	3	1	2
2016-07-11 12:31:41	2016-07-11 12:47:20	1	1	hpcsa	1	2	61	4	2	8		NPO Hospice	6	3	8	2									2				1		1	3	2	2		2	1		1	1	1	2
2016-07-11 12:48:51	2016-07-11 12:51:47	1	1	hpcsa	1	1	52	4	1	1			6	6	5	2									1	1		4	1		1	3	2	2		3	1		2
2016-07-11 12:50:08	2016-07-11 12:54:41	1	1	hpcsa	1	2	40	4	1	2			4	4	4	2									1	1		1	2	No privacy	1	3	2	2		2	1		1	1	2	2
2016-07-11 13:02:23	2016-07-11 13:06:03	1	1	sanc	1	2	52	1	1	8		Radiotherapy Specialised hosp	6	1	8	2									1	1		5	1		1		2	2		4	1		2
2016-07-11 13:03:59	2016-07-11 13:07:56	1	1	sanc	1	2	55	1	2	6			6	5	2	2									1	1		3	1		1			1	sorry wrong answer i meant No	1	1		2
2016-07-11 13:15:06	2016-07-11 13:19:49	1	1	hpcsa	1	1	59	4	1	1			6	4	4	2									1	1		3	1		1	3	2	2		3	1		1	2	1	2
2016-07-11 11:34:43	2016-07-11 13:33:50	1	1	sanc	1	2	54	1	1	2			6	4	3	2									1	1		3	1		1	2	1	2		3	1		1	3	1	2
2016-07-11 13:44:34	2016-07-11 13:50:08	1	1	sanc	1	2	46	1	1	3	7		6	1	6	2									2				2	Not very sure	1	3	2	2		4	1		1	1	1	2
2016-07-11 13:46:57	2016-07-11 13:52:17	1	1	hpcsa	1	1	39	4	1	2			4	6	4	2									1	1		3	1		1	3	3	2		3	1		1	3	1	2
2016-07-11 13:55:44	2016-07-11 13:59:29	1	1	sanc	1	2	46	1	1	1			5	1	1	2									2				1		1			2		4	1		2
2016-07-11 13:57:12	2016-07-11 14:00:42	1	1	sanc	1	2	52	1	1	3			6	4	8	2									1	1		4	1		1	2	3	2		4	1		1	2	1	2
2016-07-11 13:59:46	2016-07-11 14:06:04	1	1	sanc	1	2	51	1	3	3			6	2	6	2									2				1		3	1	2	2		2	1		1	2	1	2
2016-07-11 14:15:33	2016-07-11 14:34:57	1	1	sanc	1	2	61	1	1	8		Nursing College	6	1	9	2									2				1		1	3	2	2		4	1		2
2016-07-11 14:36:56	2016-07-11 14:42:19	1	1	sanc	1	2	65	1	1	8			6	2	1	2									2				1		1	3	3	2		3	1		1	3	2	2
2016-07-11 14:27:44	2016-07-11 14:44:39	1	1	sanc	1	2	64	1	2	8		Unemployed	6	1	1	2									2				2	I am Occupational Health Nurse, unemployed currently, looking for employment.	1		3	2		4	1		1	1	1	2
2016-07-11 14:41:34	2016-07-11 14:47:21	1	1	sanc	1	2	42	1	2	2			4	1	3	2									1	1		3	1		3	1	2	2		4	1		1	3	1	2
2016-07-11 14:47:35	2016-07-11 14:53:12	1	1	hpcsa	1	1	62	4	1	4			6	6	1	2									1	1		3	1		1	3	2	2		3	1		1	1	1	2
2016-07-11 16:11:06	2016-07-11 16:14:37	1	1	sanc	1	2	65	1	2	7			6	4	8	2									1	1		5	2	Would go to my GP.	1	3	2	2		4	1		2
2016-07-11 16:21:42	2016-07-11 16:27:58	1	1	sanc	1	2	60	1	1	4			6	8	7	2									1	1		3	1					2		3	1		1	1	1	2
2016-07-11 16:53:23	2016-07-11 16:57:22	1	1	hpcsa	1	1	58	4	2	7			6	7	1	2									2				1					2		4	1		2
2016-07-11 17:00:36	2016-07-11 17:08:31	1	1	hpcsa	1	1	59	4	3	1	5		5	5	8	2									1	2	Didn,t have need to do so	3	1		1	2	3	2		3	1		1	2	1	2
2016-07-11 17:28:47	2016-07-11 17:33:26	1	1	hpcsa	1	2	58	4	1	2			6	4	3	2									1	1		5	1		1			2		1	1		1	3	1	2
2016-07-11 17:47:24	2016-07-11 17:57:49	1	1	hpcsa	1	1	45	4	1	2			3	4	9	2									2				1					2		3	1		2
2016-07-11 18:07:55	2016-07-11 18:14:57	1	1	sanc	1	2	61	1	1	3			6	2	9	2									2				1		2	3	1	2		4	1		1	3	1	1
2016-07-11 18:46:14	2016-07-11 18:50:46	1	1	hpcsa	1	2	35	4	1	2			3	6	3	2									1	1		3	1					2		4	1		1	2	1	2
2016-07-11 18:46:45	2016-07-11 18:50:54	1	1	sanc	1	2	50	1	2	1	7		6	2	8	2									2				1		1	3	2	2		4	1		1	2	1	2
2016-07-11 18:49:04	2016-07-11 18:51:58	1	1	hpcsa	1	1	35	4	1	2			4	5	5	2									2				1		1	2	3	2		4	1		2
2016-07-11 19:22:32	2016-07-11 19:27:18	1	1	hpcsa	1	2	39	4	1	2			4	4	4	2									1	1		3	1		1	2	3	2		2	1		2
2016-07-11 19:28:46	2016-07-11 19:39:02	1	1	sanc	1	1	32	1	3	3	7		3	6	3	2									1	2	committee is not active	2	1		1	2	1	2		3	1		1	2	1	2
2016-07-11 20:05:13	2016-07-11 20:15:04	1	1	hpcsa	1	2	37	4	1	1			3	4	8	2									1	2	Haven't needed to access service as yet		1		1	3	2	2		2	1		1	3	2	2
2016-07-11 20:21:09	2016-07-11 20:26:14	1	1	hpcsa	1	2	48	4	1	2			5	5	8	2									1	1		4	1		1	3	2	2		3	2		1	3	1	2
2016-07-11 20:28:43	2016-07-11 20:33:18	1	1	sanc	1	2	44	1	1	3			6	4	6	2									2				1		1	3	2	2		4	1		1	3	1	2
2016-07-11 21:06:31	2016-07-11 21:10:47	1	1	hpcsa	1	2	47	4	1	8		Military Hospital	6	4	1	1	2	1994, 2005, 2008	2	2	1		18 months twice, 9 months last one	2	1	2	Invisible	2	2	No confidence in them	1	2	3	2		4	1		2
2016-07-11 21:27:52	2016-07-11 21:40:27	1	1	hpcsa	1	2	39	4	1	1			4	8	4	2									1	2	Time consuming. Have to wait for dr, pharmacy etc. private more convenient	3	1		1	3	2	2		3	1		1	3	1	2
2016-07-11 22:07:15	2016-07-11 22:22:14	1	1	sanc	1	2	51	1	2	8		Travel nurse	6	3	8	1	3	1971	1	2	1		6 months	3	2				1		1	2	3	2		4	1		1	2	1	2
2016-07-11 22:20:05	2016-07-11 22:28:18	1	1	sanc	1	2	55	1	1	3			6	5	9	2									2				1		1	2	3	2		2	1		2
2016-07-11 22:47:37	2016-07-11 22:53:16	1	1	hpcsa	1	2	44	4	3	1	8	Occupational health clinic	4	3	1	2									2				1					2		4	1		2
2016-07-12 02:30:41	2016-07-12 02:47:14	1	1	hpcsa	1	1	65	4	1	1			3	8	3	2									2				1		1			1	Being diagnosed as a TB Patient has a negative connotation among peers and colleagues and carries negative social stigma as well.	4	1		1	3	1	2
2016-07-12 03:52:41	2016-07-12 04:00:31	1	1	sanc	1	2	49	1	2	5			6	2	1	2									2				2	n/a	1			2		4	1		2
2016-07-12 06:39:16	2016-07-12 06:45:25	1	1	sanc	1	2	38	1	3	5			3	3	8	2									1	2	Contract worker	1	1		1	2	3	2		4	1		1	3	2	2
2016-07-12 06:47:55	2016-07-12 06:52:18	1	1	sanc	1	2	42	1	2	7			5	8	4	2									1	1		4	1		1	3	3	2		4	1		2
2016-07-12 06:51:38	2016-07-12 06:57:42	1	1	hpcsa	1	1	43	4	1	2			4	6	8	2									1	2		3	2	Not as optimally managed	1	3	3	2		4	1		2
2016-07-12 07:34:09	2016-07-12 07:57:25	1	1	hpcsa	1	2	55	4	3	8		Disability assessor	6	8	1	2									1	1		3	1				1	2		4	1		1	3	1	2
2016-07-12 08:01:00	2016-07-12 08:05:03	1	1	hpcsa	1	1	50	4	2	5			6	1	1	1	1	1990	1	2	1		6 months	1	1	2	not necessary		1		1	3	3	2		4	1		2
2016-07-12 08:13:50	2016-07-12 08:16:30	1	1	sanc	1	2	56	1	1	8		PHC programme Management	6	1	8	2									1	1		3	2	they are not resourced enough to deal with TB in the work place	1			2		4	1		2
2016-07-12 08:43:28	2016-07-12 08:46:01	1	1	sanc	1	2	45	1	2	6			6	3	8	2									2				1		1	3	3	2		4	1		2
2016-07-12 09:08:13	2016-07-12 09:15:48	1	1	sanc	1	2	36	1	2	6			4	4	9	2									2				1		2	1	3	2		2	1		2
2016-07-12 09:14:25	2016-07-12 09:19:39	1	1	sanc	1	2	46	1	2	6			6	5	2	2									2				1		1	2	3	2		3	1		2
2016-07-11 11:23:36	2016-07-12 10:18:56	1	1	sanc	1	2	46	1	1	7			6	4	3	2									1	2	Not active	1	2	It is not active	1			2		4	1		1	3		2
2016-07-12 10:36:57	2016-07-12 10:42:57	1	1	hpcsa	1	1	35	4	1	1			4	7	1	2									1	2	Never had a reason to consult		1		1	3	3	2		3	1		2
2016-07-12 14:17:44	2016-07-12 14:22:41	1	1	sanc	1	2	73	1	2	7			6	1	8	2									1	2	use private facilities	4	1		1					4	1		1	3	1	2
2016-07-12 15:19:13	2016-07-12 15:24:52	1	1	sanc	1	2	52	1	2	7			6	4	7	1	1	2004	1	2	1		3 months	1	2				1		1	3	3	2		4	1		2
2016-07-12 15:58:54	2016-07-12 16:02:13	1	1	sanc	1	2	62	1	2	8		Factory	6	4	8	2									1	1		5	1		1			2		4	1		1	2	1	2
2016-07-12 18:11:08	2016-07-12 18:14:48	1	1	hpcsa	1	1	64	4	1	2			6	5	4	2									1	1		3	2	nurse-run, inappropriate	1	3	2	2		3	1		2
2016-07-12 18:16:00	2016-07-12 18:25:28	1	1	sanc	1	2	59	1	2	7			6	1	1	2									2				1		1	1	1	2		4	1		1	3	1	2
2016-07-12 19:31:52	2016-07-12 19:40:39	1	1	sanc	1	2	53	1	1	8			6	4	8	2									1			3	1		1	2	3	2		3	1		2
2016-07-13 06:29:21	2016-07-13 06:37:44	1	1	sanc	1	2	30	1	1	3			3	5	1	2									2				1		1	3	2	1		4	1		1	3	1	2
2016-07-13 07:49:24	2016-07-13 07:55:42	1	1	sanc	1	2	45	1	3	5			6	5	1	2									1	1		5	1		1			2		4	1		1	3	1	2
2016-07-13 10:42:52	2016-07-13 10:54:44	1	1	sanc	1	2	44	1	2	8		Occupational Health clinic	6	4	1	2									1	1		5	2	It is an Occupational Health clinic, we don't treat TB on site, if we identify an employee with TB we refer to PHC clinics	1	3	3	2		3	1		2
2016-07-13 11:03:51	2016-07-13 11:09:34	1	1	sanc	1	2	43	1	2	3			5	4	1	2									1	1		4	1		1	3	2	2		4	1		2
2016-07-13 13:42:04	2016-07-13 13:49:42	1	1	sanc	1	1	58	1	2	3			6	4	4	2									1	1		2	1		1	3	2	2		2	1		1	2	1	2
2016-07-13 14:00:27	2016-07-13 14:05:29	1	1	sanc	1	1	32	1	1	3			2	4	6	2									2				1					2		4	1		1	2	1	2
2016-07-13 14:44:31	2016-07-13 14:57:28	1	1	sanc	1	2	64	1	1	8		Nursing College	6	1	6	1	1	2006	1	2	1		6 months	1	2				1		2	3	1	2		4	1		1	2	1	2
2016-07-13 15:06:41	2016-07-13 15:11:14	1	1	sanc	1	2	54	1	2	7			6	5	1	2									1	1		5	1		1	3	1	2		4	1		1	2	1	2
2016-07-13 15:13:59	2016-07-13 15:20:37	1	1	sanc	1	2	45	1	1	3			5	4	2	2									1	1		3	1		1	3	2	2		3	1		1	2	1	2
2016-07-13 19:04:49	2016-07-13 19:07:48	1	1	hpcsa	1	2	33	4	1	3			2	5	4	2									1	1		2	1		1	3	2	2		4	1		2
2016-07-13 19:29:47	2016-07-13 19:32:56	1	1	sanc	1	2	38	1	2	7			4	1	7	2									2				1		1	3	2	2		3	1		2
2016-07-13 19:56:16	2016-07-13 20:00:32	1	1	sanc	1	2	33	1	2	6	7		4	1	1	2									2				1		1	3	2	2		3	1		2
2016-07-14 09:38:07	2016-07-14 09:44:55	1	1	sanc	1	2	53	1	2	6			6	4	2	2									2				2		1			2		3	1		2
2016-07-14 13:36:04	2016-07-14 13:38:57	1	1	sanc	1	2	47	1	2	6			6	8	9	2									2				1		1			2		1	1		2
2016-07-14 21:30:48	2016-07-14 21:36:58	1	1	sanc	1	2	51	1	2	7			6	8	9	2									2				1					2		4	1		1	3	1	2
2016-07-15 06:19:11	2016-07-15 06:28:40	1	1	sanc	1	2	49	1	3	6	7		6	4	8	2									2				1		1			2		4	1		2
2016-07-15 13:37:09	2016-07-15 13:47:45	1	1	hpcsa	1	2	35	4	1	1			3	4	1	2									1	1		4	1		1	3	2	2		4	1		1	3	1	2
2016-07-15 19:20:09	2016-07-15 19:26:13	1	1	sanc	1	2	65	1	2	8		Nursing Education	6	8	5	2									2				1		1	2	3	2		4	1		1	3	1	2
2016-07-15 22:11:11	2016-07-15 22:27:01	1	1	hpcsa	1	2	39	4	2	8		NGO	4	4	5	2									2				1		1		3	2		4	1		1	2	1	2
2016-07-16 04:23:40	2016-07-16 04:31:18	1	1	hpcsa	1	1	45	4	1	2			5	1	2	2									2						1	3	3	2		4	1		2
2016-07-16 10:11:47	2016-07-16 10:16:20	1	1	sanc	1	2	54	1	1	8		DCS	6	5	8	2									1	1		4	1		1	2	2	2		4	1		1	2	1	2
2016-07-16 13:24:09	2016-07-16 13:30:05	1	1	hpcsa	1	1	45	4	1	3			4	6	7	2									1	1		3	1		1	2	3	2		3	1		2
2016-07-16 17:59:27	2016-07-16 18:03:59	1	1	hpcsa	1	2	30	4	1	2			3	4	4	1	3	2010	1	2	1		6 months	1	1	1		2	1		1	3	3	2		3	1		2
2016-07-17 21:29:13	2016-07-17 21:32:31	1	1	hpcsa	1	1	35	4	1	1			4	5	8	2									1	1		5	1		1	3	3	2		4	1		2
2016-07-18 12:19:27	2016-07-18 12:24:55	1	1	hpcsa	1	2	45	4	1	3			5	3	8	2									2				1		1	2	3	2		4	1		2
2016-07-18 12:22:42	2016-07-18 12:30:41	1	1	sanc	1	2	62	1	1	8		OLD AGE HOME	3	8	1	2									2						1	3	2	2		4	1		2
2016-07-18 13:38:56	2016-07-18 13:54:01	1	1	sanc	1	2	61	1	2	7			6	8	4	2									1	1		5	1		1	3	1	2		4	1		2
2016-07-19 11:20:32	2016-07-19 11:29:21	1	1	hpcsa	1	1	56	4	1	1			6	1	1	2									1	2	Have not had health issues resulting from occupation.		1		1	3	2	2		3	1		2
2016-07-19 16:42:37	2016-07-19 16:45:31	1	1	hpcsa	1	1	48	4	1	8		physical rehab hospital	6	8	8	2									1	1		3	1		1	3	2	2		3	1		1	1	1	1
2016-07-19 17:15:46	2016-07-19 17:20:21	1	1	sanc	1	2	42	1	2	5			6	1	1	2									1	1		4	1		1	3	2	2		3	1		2
2016-07-20 11:54:13	2016-07-20 12:04:15	1	1	sanc	1	2	54	1	1	1			6	4	8	2									1	2	Have a medical aid	3	1		1	3	2	2		3	1		2
2016-07-20 19:38:55	2016-07-20 19:45:46	1	1	hpcsa	1	2	39	4	1	1			4	8	4	2									1	2	Time consuming and frustrating to follow all steps involved	2	1		1	3	2	2		3	1		1	3	1	2
2016-07-23 10:22:57	2016-07-23 10:25:13	1	1	hpcsa	1	2	64	4	1	1			6	7	9	2									1	1		5	1		1	2	3	2		4	1		2
2016-07-25 12:35:20	2016-07-25 12:46:32	1	1	sanc	1	2	57	1	1	3			6	1	1	2									1	1		4	1		2	3	1	2		4	1		1	2	1	1
2016-07-25 19:33:24	2016-07-25 19:37:42	1	1	hpcsa	1	1	59	4	3	1			6	6	8	2									1	1		4	1		1	3	2	2		3	1		1	2	1	2
2016-07-27 15:17:41	2016-07-27 15:24:26	1	1	sanc	1	2	58	1	1	1			5	5	1	2									1	1		4	1		1		3	2		4	1		1	3	1	2
2016-07-28 08:59:43	2016-07-28 09:03:37	1	1	sanc	1	2	30	1	1	1			1	1	8	1	1	2010	1	2	1		6 months	1	1	2	yew	3	1		3	1	2	2		4	1		1	2	1	2
2016-07-28 10:03:48	2016-07-28 10:10:29	1	1	sanc	1	2	57	1	2	7	8	Occupational Health	6	4	1	2									1	1		4	2	Audited by DMR	1	3	3	2		4	1		2
2016-07-28 10:28:42	2016-07-28 10:32:02	1	1	sanc	1	2	52	1	2	8		dialysis	6	1	8	2									1	1		4	1		1	3	2	2		4	1		2
2016-07-28 11:24:58	2016-07-28 11:28:29	1	1	hpcsa	1	1	47	4	1	1			6	3	8	1	1	2012	1	2	1		6 months	1	1	1		5	1		1			2		4	1		2
2016-07-28 07:31:41	2016-07-28 11:37:23	1	1	sanc	1	2	67	1	2	8		Retirement Village	6	2	8	2									1	1		4	1		1			2		4	1		1	2	1	2
2016-07-28 13:58:12	2016-07-28 14:00:30	1	1	hpcsa	1	2	58	4	1	3			6	3	1	2									2				1		1	2	3	2		3	1		2
2016-07-28 14:02:20	2016-07-28 14:07:30	1	1	sanc	1	2	32	1	2	6			3	8	1	2									1	1		3	1		1	3	2	2		4	1		1	3	1	2
2016-07-28 14:41:17	2016-07-28 14:56:19	1	1	hpcsa	1	2	62	4	1	4			6	2	8	1	2	2016	1	1	1		2 months now	1	1	1		2	2		1			2		3	1		1	2	1	2
2016-07-28 14:57:48	2016-07-28 15:02:31	1	1	hpcsa	1	2	32	4	1	2			4	5	8	2									1	2	No	1	1		1	2	3	2		1	1		1	2	2	2
2016-07-28 14:57:48	2016-07-28 15:07:08	1	1	sanc	1	2	48	1	2	7			1	4	6	2									2				1		1	3	2	2		4	1		1		1	2
2016-07-28 15:11:29	2016-07-28 15:15:25	1	1	sanc	1	2	50	1	2	8		Med scheme	6	1	4	2									2				1		1	2	2	2		3	1		2
2016-07-28 15:25:41	2016-07-28 15:28:29	1	1	hpcsa	1	2	63	4	1	8		NHLS	6	8	9	2									1	2	no need to	5	1					2		4	1		2
2016-07-28 15:35:02	2016-07-28 15:39:03	1	1	hpcsa	1	1	40	4	1	2			3	4	9	2									1	1		5	1					1	Personally	4	1		2
2016-07-28 16:01:03	2016-07-28 16:04:40	1	1	sanc	1	2	56	1	2	8		research clinic	6	4	4	2									2				2	na	1	3	3	2		2	1		2
2016-07-28 16:55:46	2016-07-28 16:59:26	1	1	hpcsa	1	2	47	4	1	3			6	1	1	1	2	2007	1	2	1		6 months	1	1	1		3	1		1	2	3	2		4	1		2
2016-07-28 17:03:44	2016-07-28 17:07:55	1	1	hpcsa	1	1	50	4	1	2			6	6	8	2									2				1		1	3	2	2		4	1		2
2016-07-28 18:02:21	2016-07-28 18:16:00	1	1	sanc	1	2	53	1	2	8		training CHW	4	3	4	1	1	2000	1	2	1		6 months	1	1	1		4	1		1	2	2	2		3	1		2
2016-07-28 18:41:56	2016-07-28 18:48:37	1	1	hpcsa	1	1	63	4	1	1			6	3	1	2									2				1		1	3	2	2		4	1		1	2	1	2
2016-07-28 19:10:27	2016-07-28 19:22:15	1	1	sanc	1	2	50	1	1	8		organised labor Denosa	5	2	1	2									2				1					2		4	1		1	3	1	2
2016-07-28 20:10:28	2016-07-28 20:21:06	1	1	hpcsa	1	2	49	4	1	3			6	4	1	2									2				1		1			2		4	1		2
2016-07-30 14:23:54	2016-07-30 14:43:41	1	1	hpcsa	1	1	54	4	1	2			6	2	3	1	1	1988	1	2	1		6 months	1	1	2	No recent occ related illness	3	1					2		4	1		2
2016-08-01 09:25:41	2016-08-01 09:33:15	1	1	sanc	1	2	41	1	1	3			5	5	3	2									2				1		1	3	2	2		3	1		2
2016-08-01 20:18:15	2016-08-01 20:21:51	1	1	sanc	1	2	36	1	2	6			4	4	3	2									2				2	n/A	1	2	3	2		4	1		2
2016-08-02 11:06:57	2016-08-02 11:10:05	1	1	sanc	1	2	48	1	2	3			6	5	1	2									1	1		3	1		1	3	3	2		3	1		1	3	2	2
2016-08-02 11:07:20	2016-08-02 11:15:25	1	1	sanc	1	2	40	1	1	3	6		5	4	2	2									2						1	2	3	1		3	1		2
2016-08-02 14:02:59	2016-08-02 14:15:52	1	1	sanc	1	2	49	1	3	3	6		6	5	9	2									2				2	Question is unclear	1	3	2	2		1	2	The questions were not all clear	2
2016-08-04 09:01:35	2016-08-04 09:05:13	1	1	hpcsa	1	2	62	4	2	5			6	2	1	2									2				2	not available	1	3	3	2		3	1		2
2016-08-16 15:10:15	2016-08-16 15:14:32	1	1	sanc	1	2	32	1	3	3			4	3	4	1	3	2012	2	2	1		9 months	1	1	1		1	1		1	3	3	1		2	1		2
2016-08-16 15:14:20	2016-08-16 15:19:12	1	1	sanc	1	2	36	1	1	3			3	1	1	2									1	1		3	1		1		3	2		4	1		1	2	1	2
2016-08-16 15:16:54	2016-08-16 15:23:47	1	1	hpcsa	1	1	38	4	1	1			4	5	5	2									1	1		3	1		3	2	3	2		2	1		1	3	1	2
2016-08-16 15:42:28	2016-08-16 15:49:22	1	1	sanc	1	1	28	1	1	1			2	8	5	2									1	1		2	1		1	3	2	2		4	1		1	2	1	2
2016-08-16 16:11:58	2016-08-16 16:17:49	1	1	hpcsa	1	1	43	4	1	1			4	5	4	2									1	1		3	1		1	3	2	2		4	1		2
2016-08-16 16:22:42	2016-08-16 16:24:57	1	1	sanc	1	2	36	1	2	7			5	2	1	2									2				1		1	2	3	2		4	1		1	1	1	2
2016-08-16 16:18:55	2016-08-16 16:26:43	1	1	sanc	1	1	56	1	3	8		Research Institution	6	1	1	2									1	1		5	1		1			2		4	1		1	2	1	2
2016-08-16 16:27:38	2016-08-16 16:30:50	1	1	hpcsa	1	1	37	4	1	1			3	8	1	2									1	1		3	1		1			2		4	1		1	2	1	2
2016-08-16 16:29:32	2016-08-16 16:34:26	1	1	sanc	1	2	57	1	2	3	7		6	4	5	2									1	1		5	1		1	3	2	2		4	1		1	1	1	2
2016-08-16 16:40:47	2016-08-16 16:44:34	1	1	hpcsa	1	2	42	4	1	1			5	1	1	2									1	2	No reason to use it yet		1		1			2		2	1		2
2016-08-16 16:42:22	2016-08-16 16:49:49	1	1	hpcsa	1	1	33	4	1	1			2	6	1	1	2	2008	1	2	1		6 months	1	1	1		5	1		1	3	2	2		4	1		1	2	1	2
2016-08-16 16:49:06	2016-08-16 16:53:40	1	1	hpcsa	1	2	39	4	2	8		NGO	4	5	4	2									2				1		1	2	3	2		4	1		1	1	1	2
2016-08-16 16:58:44	2016-08-16 17:01:10	1	1	sanc	1	2	31	1	1	3			3	4	8	2									2				1		1	2	3	2		3	1		2
2016-08-16 16:58:49	2016-08-16 17:01:23	1	1	sanc	1	2	43	1	3	3			3	3	1	2									2				1		1	2	3	2		4	1		2
2016-08-16 17:01:24	2016-08-16 17:24:00	1	1	sanc	1	2	28	1	2	3	6		3	5	2	2									1	1		4	1		1	3	2	2		3	1		2
2016-08-16 17:23:33	2016-08-16 17:29:05	1	1	sanc	1	2	30	1	2	8		Private company- medical aid	3	4	1	2									2				1		1	3	3	2		4	1		1	3	1	2
2016-08-16 17:40:13	2016-08-16 17:43:02	1	1	hpcsa	1	1	33	4	1	1			3	5	1	2									1	2	No time available to, horrendous work schedule	3	1		1	3	2	2		3	1		2
2016-08-16 17:53:43	2016-08-16 17:58:45	1	1	hpcsa	1	1	38	4	1	1			4	6	8	2									1	2	Only once when I needed a Hep B booster. If I need anything now, it is done privately	4	1		1	3	2	2		1	1		2
2016-08-16 18:04:44	2016-08-16 18:11:55	1	1	sanc	1	2	57	1	1	3			6	4	3	2									1	2	Not sick	2	2	Will use private doctor				2		4	1		2
2016-08-16 17:59:54	2016-08-16 18:20:00	1	1	sanc	1	2	47	1	2	7			6	1	7	2									2				1		1	3	2	2		4	1		2
2016-08-16 18:41:11	2016-08-16 18:45:11	1	1	hpcsa	1	2	43	4	1	1			5	4	4	2									1	2	Usually use my own gp	3	1		1	2	3	2		3	1		1	2	1	2
2016-08-16 18:49:04	2016-08-16 18:54:23	1	1	hpcsa	1	1	40	4	1	2			4	4	4	2									1	1		3	1		1			2		3	1		1	2	1	2
2016-08-16 18:55:38	2016-08-16 19:01:10	1	1	sanc	1	2	35	1	2	5	8	practices	3	7	9	1	3	2016	2	2	1		6 months	3	2				2	dont have	1			2		1	1		2
2016-08-16 18:58:56	2016-08-16 19:02:15	1	1	hpcsa	1	1	41	4	1	8		Reference Laboratory	5	1	1	2									1	1		3	1		1	3	2	2		4	1		1	2	1	2
2016-08-16 18:51:05	2016-08-16 19:04:35	1	1	sanc	1	2	53	1	2	2	7		6	4	3	2									2				1		1	1	1	2		4	1		1	2	1	2
2016-08-16 19:04:17	2016-08-16 19:06:44	1	1	sanc	1	2	56	1	2	8		research clinic	6	5	4	2									2				2	n/a	1	3	3	2		4	1		2
2016-08-16 18:59:28	2016-08-16 19:09:55	1	1	sanc	1	2	41	1	1	3			5	8	1	1	1	2007	2	2	1		9 months	1	1	1		3	1			3	3	2		4	1		1	3	1	2
2016-08-16 19:07:46	2016-08-16 19:12:50	1	1	hpcsa	1	1	47	4	2	8		HIV research centre	5	2	8	2									2				2	Privacy.	1	2	3	2		2	1		2
2016-08-16 19:14:43	2016-08-16 19:17:07	1	1	hpcsa	1	2	64	4	1	1			6	6	9	2									1	2	No need to		1		1	3	2	2		4	1		2
2016-08-16 19:16:09	2016-08-16 19:22:35	1	1	hpcsa	1	2	44	4	1	1			6	8	1	2									1	2	I have not had a need to use it	3	1		1	3	2	2		2	1		1	3	2	2
2016-08-16 19:23:22	2016-08-16 19:28:26	1	1	sanc	1	1	53	1	2	5			6	5	5	2									1	1		5	1		1	3	2	2		4	1		1	2	1	2
2016-08-16 19:42:42	2016-08-16 19:47:37	1	1	sanc	1	2	41	1	2	3	6		5	3	8	2									2						1	2	3	2		3	1		2			2
2016-08-16 19:55:19	2016-08-16 20:01:44	1	1	sanc	1	1	33	1	1	3			2	5	6	2									2				1					2		4	1		1	2	1	1
2016-08-16 19:59:23	2016-08-16 20:05:29	1	1	sanc	1	2	65	1	2	8		Education	6	8	4	2									2				1		1	2	3	2		3	1		1	3	1	2
2016-08-16 20:01:08	2016-08-16 20:05:55	1	1	hpcsa	1	2	49	4	1	1			6	7	8	2									1	2	only once needed after needle stick injury	2	1					2		4	1		1	3	1	2
2016-08-16 20:02:28	2016-08-16 20:05:55	1	1	hpcsa	1	1	50	4	1	1			6	5	4	2									1	2	not required so far	2	2	not adequately covered by senior medical personel	1	2	3	2		3	1		2
2016-08-16 20:00:10	2016-08-16 20:06:29	1	1	sanc	1	1	31	1	2	5	7		3	2	1	2									1	1		4	1		1			2		4	1		1	1	1	1
2016-08-16 20:49:34	2016-08-16 20:53:55	1	1	hpcsa	1	2	48	4	1	8		Military Hospital	6	4	1	1	2	1994, 2003, 2008	1	2	1		18 months (transplanted kidney on immunosuppression)	2	1	2	Fairly invisible	1	2	Don't have confidence	1	2	3	2		4	1		1	2	1	2
2016-08-16 20:54:04	2016-08-16 20:59:03	1	1	hpcsa	1	1	40	4	1	1			5	6	4	2									2				1		1	3	2	2		4	1		2
2016-08-16 21:05:25	2016-08-16 21:09:46	1	1	hpcsa	1	2	58	4	1	1			6	3	1	2									1	2	I am healthy, do not need the service		1		1			2		2	1		2
2016-08-16 21:11:49	2016-08-16 21:15:17	1	1	hpcsa	1	2	41	4	1	1			5	5	7	2									1	1		3	1		1	2	3	2		3	1		2
2016-08-16 21:31:53	2016-08-16 21:37:25	1	1	sanc	1	2	60	1	3	3			6	5	4	2									1	1		4	1		1	2	1	2		4	1		1	1	1	2
2016-08-16 21:35:52	2016-08-16 21:39:11	1	1	hpcsa	1	1	51	4	1	3			6	5	1	2									1	1		3	1		3	2		2		2	1		2
2016-08-16 21:57:52	2016-08-16 22:02:15	1	1	hpcsa	1	2	43	4	1	1			5	6	1	2									1	2	Have not had reason to	3	1		1			2		3	1		2			2
2016-08-16 22:18:39	2016-08-16 22:22:25	1	1	sanc	1	2	42	1	2	7			5	5	9	2									2				2	I dont have the symptoms	1	2	3	2		3	1		2
2016-08-16 22:24:46	2016-08-16 22:34:08	1	1	hpcsa	1	1	33	4	3	3	5		3	4	3	2									2				1		1	3	2	1	I don't want the hard working health workers to be put under interrogation while the department of health to blame. Inappropriate working strategies are been applied across all the working in different communities.	3	1		2
2016-08-16 22:38:27	2016-08-16 22:51:14	1	1	sanc	1	2	51	1	1	4			3	3	7	2									2				1		1			2		4	1		2
2016-08-17 05:39:33	2016-08-17 05:51:46	1	1	sanc	1	2	54	1	2	8		occ health corporate environment	6	4	1	2									1	1		4	2	no primary health care provided	1	3	3	1	Potential Hacking	4	1		1	3	1	2
2016-08-17 06:12:33	2016-08-17 06:16:58	1	1	sanc	1	2	55	1	2	5			6	8	2	2									1	1		3	1		1			2		4	1		1	2	1	2
2016-08-17 06:27:26	2016-08-17 06:30:57	1	1	sanc	1	2	55	1	1	8		Psychiatric Clinic	6	8	9	2									1	2	Not been necessary	3	1		1			2		4	1		2
2016-08-17 06:30:03	2016-08-17 06:37:02	1	1	sanc	1	2	50	1	2	8		old age home	6	8	4	2									2				1		1	3	2	1	because I do not understand why my age has anything to do with this survey and how you got my information.	3	1			1	1	2
2016-08-17 07:38:10	2016-08-17 07:41:27	1	1	hpcsa	1	1	38	4	1	1			4	1	8	1	1	2001	1	2	1		6 months	1	1	2	Not applicable. Was a student when I contracted TB.		1		1			2		3	1		2
2016-08-17 07:51:07	2016-08-17 07:55:01	1	1	sanc	1	2	48	1	2	7			6	8	2	2									2				1		1	2		2		1	1		2
2016-08-17 08:30:20	2016-08-17 08:41:43	1	1	sanc	1	2	51	1	1	3			6	4	8	1	1	1987	2	2	1		6 months	1	2				1		1	2	3	2		3	1		1	3	1	2
2016-08-17 08:36:46	2016-08-17 08:42:16	1	1	sanc	1	2	50	1	1	2			6	1	9	2									2				1		1			2		3	1		1	2	1	2
2016-08-17 08:52:35	2016-08-17 08:59:05	1	1	sanc	1	2	55	1	3	8		NPO NGO ORGANISATION	2	1	1	2									1	1		3	1		1			2		4	1		1	1	1	2
2016-08-17 08:51:50	2016-08-17 09:03:13	1	1	sanc	1	2	41	1	2	7			5	3	1	2									2				1		1	2	3	2		4	1		2
2016-08-17 09:01:12	2016-08-17 09:06:22	1	1	sanc	1	1	39	1	2	7			5	8	1	2									1	1		5	1		3	1	1	2		3	1		2
2016-08-17 09:46:49	2016-08-17 09:50:19	1	1	sanc	1	2	51	1	1	1			6	1	8	2									1	2	Never had an occupational related health issue. Use private health care.	4	1		1	3	3	2		4	1		2
2016-08-17 10:27:41	2016-08-17 10:40:18	1	1	hpcsa	1	1	42	4	1	2			3	8	4	2									1	1		3	1		1			2		3	1		1	2	1	2
2016-08-17 11:19:35	2016-08-17 11:34:44	1	1	sanc	1	2	67	1	2	8			6	1	1	2									2				1		1			2		4	1		1	3	1	2
2016-08-17 08:13:48	2016-08-17 11:36:59	1	1	hpcsa	1	1	40	4	1	1			3	4	8	2									2				2	Confidentiality issues, concerned abut competence of doctor	2	3	1	2		4	1		1	1	1	2
2016-08-17 12:46:02	2016-08-17 12:53:24	1	1	sanc	1	2	35	1	1	4			4	8	9	2									1	2	did not need service up till now	3	1		1	3	1	2		4	1		2
2016-08-17 14:36:38	2016-08-17 14:39:11	1	1	hpcsa	1	2	31	4	1	1			3	1	1	2									1	1		2	1		1	3	3	2		2	1		2
2016-08-17 14:48:52	2016-08-17 14:53:13	1	1	sanc	1	2	47	1	1	3			5	4	1	2									2				1		1			1	Would like to remain anonymous	4	1		1	3	2	2
2016-08-17 19:49:23	2016-08-17 19:57:20	1	1	hpcsa	1	1	48	4	1	1			5	8	1	2									1	1		2	1		1	3	1	2		4	1		1	2	1	2
2016-08-17 21:16:58	2016-08-17 21:22:26	1	1	hpcsa	1	2	36	4	1	1			4	8	9	2									1	2	Prefer private services		1		1	3	2	2		4	1		1	2	1	2
2016-08-17 21:43:28	2016-08-17 21:51:00	1	1	sanc	1	2	51	1	3	3			6	5	4	2									1	2		3	2		1			2		4	1		1	3	1	1
2016-08-18 03:45:37	2016-08-18 03:50:41	1	1	hpcsa	1	2	33	4	1	2	8	MDRTB decentralized site	3	5	4	2									1	1		3	1					2		4	1		1	1	1	2
2016-08-18 04:51:42	2016-08-18 04:54:54	1	1	hpcsa	1	1	47	4	1	4			6	5	4	2									1	2	time constraints	4	1		1	2	3	2		3	1		2
2016-08-18 06:09:06	2016-08-18 06:25:53	1	1	sanc	1	2	47	1	1	4			3	4	3	2									1	1		2	1		3	2	1	2		4	1		1	3	1	2
2016-08-18 11:31:56	2016-08-18 11:37:10	1	1	hpcsa	1	2	52	4	1	1			6	5	5	2									1	2	I don't need it - I look after myself.	4	2	I can manage my own TB should I ever contract that, which I won't.	1	3	2	2		3	1		2
2016-08-18 13:26:57	2016-08-18 13:31:11	1	1	hpcsa	1	1	59	4	1	4			3	5	8	2									1			5	1		1	2	3	2		1	1		2
2016-08-18 14:20:33	2016-08-18 14:31:23	1	1	sanc	1	2	54	1	2	8		unemployed	6		9	2									2				1				1	2		3	1		1	1	1	2
2016-08-18 16:05:43	2016-08-18 16:09:37	1	1	hpcsa	1	1	52	4	1	2			5	8	1	2									1	2	on medical aid	4	1		1			2		4	1		2
2016-08-19 10:34:15	2016-08-19 10:37:15	1	1	hpcsa	1	2	35	4	1	3			4	5	8	2									2				1		1	3	3	2		2	1		2
2016-08-19 11:28:32	2016-08-19 11:40:49	1	1	sanc	1	2	47	1	3	8			5	1	5	2									1	1		3	2	employees are referred if susected	2			1	we are not disclosing any information about anyone	2	1		1	1	2	1
2016-08-19 12:54:26	2016-08-19 12:59:22	1	1	hpcsa	1	2	53	4	1	8		Clinical trial unit	6	2	8	2									2				1		1	3	2	2		4	1		2
2016-08-20 04:08:04	2016-08-20 04:13:53	1	1	hpcsa	1	1	52	4	1	2			6	5	3	2									1	1		3	1					2		4	1		1	2	1	2
2016-08-21 13:04:39	2016-08-21 13:09:02	1	1	hpcsa	1	2	45	4	1	2			5	4	1	2									2				1		1	3	2	2		3	1		2
2016-08-22 18:53:34	2016-08-22 18:57:22	1	1	sanc	1	2	43	1	2	5	7		6	1	1	2									2				1		1	3	2	2		1	1		2
2016-08-16 11:00:31	2016-08-23 08:36:11	1	1	sanc	1	2	61	1	1	1			4	4	6	2									1	2	had no problem that needs their attention	3	1					2		4	1		1	2	1	2
2016-08-23 15:39:10	2016-08-23 15:42:14	1	1	sanc	1	2	47	1	1	8		dept of labour	3	1	1	2									2				1		1			2		4	1		2
2016-08-24 03:47:17	2016-08-24 03:53:00	1	1	sanc	1	2	36	1	2	3			4	4	9	2									2				1		1	3	2	2		2	1		2
2016-08-24 15:02:48	2016-08-24 15:06:31	1	1	sanc	1	2	44	1	3	8		lecturer	6	1	8	2									2				1		1			2		4	1		2
2016-08-24 20:21:07	2016-08-24 20:28:02	1	1	hpcsa	1	2	43	4	2	8		NGO	5	4	2	2									1	2	Not needed		2	I prefer to go to private HCW	1	3	2	1	cannot be verified	2	1		2
2016-08-25 02:04:51	2016-08-25 02:10:52	1	1	sanc	1	1	36	1	2	8		Occupational health clinic	2	5	1	2									1	1		4	2	All TB cases are referred for testing and treatment	1	3	2	2		4	1		2
2016-08-27 15:53:16	2016-08-27 15:57:30	1	1	hpcsa	1	1	53	4	2	7			6	4	1	2									2				1		1	2	3	2		4	1		2
2016-08-28 10:40:19	2016-08-28 10:46:42	1	1	hpcsa	1	2	35	4	3	3			3	5	9	2									2				1		1	2	3	2		4	1		1	3	1	2
2016-09-04 17:03:12	2016-09-04 17:07:18	1	1	sanc	1	2	51	1	2	7			6	3	9	2									2				1		1	2	3	1		2	1		1	2	1	2
2016-09-04 19:44:04	2016-09-04 19:47:23	1	1	sanc	1	2	46	1	3	7	8	Managed care	6	2	1	2									2				1		1			2		3	1		2			2
2016-08-18	2016-09-09	1	1	sanc	2	1	49	1	1	2			5	8	4	2									1	1		2	1		1			2		2	1		2		1	2
2016-08-19	2016-09-09	1	1	hpcsa	2	2	37	4	2	8		Dedicated lung resaerch unit	4	2	0	2									1	2			1		1	2	3	2		2	1		1	3	2	2
2016-08-29	2016-09-09	1	1	sanc	2	2	58	1	2	6			3	3	1	2									2								1	2		4	1		1	2	1	2
2016-08-10	2016-09-09	1	1	sanc	2	2	54	1		3			6	5	9	2									1	1		5	1		1			2		3	1		1	3	1	2
2016-08-10	2016-09-09	1	1	sanc	2	2	74	1	3	6			6	3	2	1	1	1977	1	2	1		6 months	1	2				1			1		2		3	1		1	3	1	2
2016-08-10	2016-09-09	1	1	hpcsa	2	1	36	4	3	2			3	6	7	2									2				1			1		2		4	1		1	3	1	2
2016-08-19	2016-09-09	1	1	hpcsa	2	1	45	4	1	2			3	6	9	2									2				1		1			2		3	1		1	3	1	2
2016-08-15	2016-09-09	1	1	sanc	2	2	53	1	1	3			5	3	1	1	1	1987	1	2	1		6 months	1	1	1		4	1		1			2		3	1		2		2	2
2016-08-15	2016-09-09	1	1	sanc	2	2	55	1	1	4			6	5	9	2									1	1		3	1		1	2	3	2		3	1		2		1	2
2016-08-24	2016-09-09	1	1	hpcsa	2	1	54	4	2	5			6	5	4	2									2				1		1			2		3	1		1	2	1	2
2016-08-16	2016-09-09	1	1	hpcsa	2	1	40	4	1	2			4	6	4	1	1	2004	1	2	1		6 months	1	1	2	long queues	2	2		1	2	2	2		4	1		1	3	1	1
2016-08-24	2016-09-09	1	1	sanc	2	2	37	1	1	3			5	1	4	2									1	2	poor	2	1		1			1	lost in post	4	1		2		2	2
2016-08-24	2016-09-09	1	1	sanc	2	2	62	1	2	6	8	occupational health	6	8	4	2									1	1		5	1			1		2		3	1		2		2	2
2016-08-15	2016-09-09	1	1	hpcsa	2	1	59	4	1	2			6	8	6	2									1	1		3	1			1		2		3	1		2		1	2
2016-08-18	2016-09-09	1	1	hpcsa	2	2	53	4	1	1			6	3	7	2									1	1		3	1		1			2		4	1		1	2	1	1
2016-08-15	2016-09-09	1	1	sanc	2	2	55	1	1	1			6	5	9	2									1	2	poor	2	1		1	2	3	2		4	1		1	1	1	2
2016-08-22	2016-09-09	1	1	sanc	2	2	52	1	2	7			6	2	8	2									2				1		1		3	2		3	1		2		1	2
2016-08-15	2016-09-09	1	1	hpcsa	2	1	48	4	1	1			6	6	8	2									1	1		3	1		1			2		4	1		2		1	2
2016-08-15	2016-09-09	1	1	sanc	2		58	1	1	2			3	5	3	2									1	1		4	1				1	2		4	1		1	3	1	2
2016-08-18	2016-09-09	1	1	sanc	2	2	61	1	2	6			6	6	9	2									2				2		1	2		2		2	1		1	3	1	2
2016-08-23	2016-09-09	1	1	hpcsa	2	1	32	4	1	1			3	8	6	2									1	2			1		1			2		4	1		2		1	2
2016-08-30	2016-09-09	1	1	sanc	2	2	64	1	3	7			6	3	6	2									2				1		1			2		4	1		1	3	1	2
2016-08-30	2016-09-09	1	1	hpcsa	2	2	55	4	1	1			6	3	8	2									1	2			1		1			2		4	1		2		2	2
2016-08-09	2016-09-09	1	1	hpcsa	2	1	62	4	1	2			6	8	0	2									2								1	2		4	1		1	1	1	2
2016-08-21	2016-09-09	1	1	sanc	2	2	55	1	2	3			6	5	2	2									2						1	2	3	2		4	1		1	3	1	2
2016-08-24	2016-09-09	1	1	sanc	2	2	56	1	2	6			6	3	4	2									2				1		1	2	3	2		3	1		2		2	2
2016-08-19	2016-09-09	1	1	sanc	2	2	67	1	2	8		Retirement Village	6	1	0	2									1	1		4	1		1			2		4	1		1	2	1	2
2016-08-17	2016-09-09	1	1	hpcsa	2	1	53	4	2	7			6	5	1	2									2				1		1	3	3	2		3	1		2		2	2
2016-08-17	2016-09-09	1	1	hpcsa	2	1	65	4	1	1			3	6	3	2									2				1			1		2		4	1		1	3	1	2
2016-08-19	2016-09-09	1	1	hpcsa	2	2	55	4	2	7			6	6	3	2									1	1		3	2		1			2		3	1		2		1	2
2016-08-19	2016-09-09	1	1	hpcsa	2	1	84	4	2	7			6	1	5	2									2				1		1			2		4	1		1	2	1	2
2016-08-14	2016-09-09	1	1	hpcsa	2	2	51	4	3	1	5		6	5	1	2									1	1		3	1		1	2	3	2		2	1		2		2	1
2016-08-14	2016-09-09	1	1	hpcsa	2	1	52	4	2	6			6	6	8	2									2						1			2		3	1		1	2	1	2
2016-08-25	2016-09-09	1	1	sanc	2	2	40	1	2	7			6	2	9	2									2				2		1	2	3	2		3	1		1	3	2	2
2016-08-30	2016-09-09	1	1	sanc	2	2	40	1	2	8		Doctors rooms	5	2	0	2									2				1		1	3	2	2		3	1		1	2	1	2
2016-08-30	2016-09-09	1	1	sanc	2	2	52	1	1	3			6	3	6	2									1	1		3	1		1			2		3	1		1	2	1	2
2016-08-11	2016-09-09	1	1	sanc	2	2	36	1	2	8		old age home	4	2	1	2									2						1	2	3	2		4	1		1	1	1	2
2016-08-11	2016-09-09	1	1	hpcsa	2	1	56	4	3	1	6		6	2	1	2									2				1			1		2		1	1		2		1	2
2016-08-11	2016-09-09	1	1	sanc	2	2	57	1	2	7			6	8	4	2									2				2			1		2		3	1		2		2	2
2016-08-08	2016-09-09	1	1	sanc	2	1	35	1	1	8		District Office	5	1	4	2									2				1		1	3	2	2		4	1		1	3	1	2
2016-08-10	2016-09-09	1	1	sanc	2	2	56	1	1	8		University	6	1	1	2									1	1		5	1			1		2		3	1		1	2	1	2
2016-08-05	2016-09-09	1	1	hpcsa	2	1	36	4	1	1			3	2	1	2									2				1					2		2	1		2			2
2016-08-08	2016-09-09	1	1	sanc	2	2	50	1	2	5			2	3	1	2									2				2		1	3	2	2		4	1		1	3	1	2
2016-08-08	2016-09-09	1	1	sanc	2	2	58	1	1	2			6	5	3	2									1	1		2				1		2		3	1		2		1	3
2016-08-10	2016-09-09	1	1	hpcsa	2	1	69	4	1	2			6	4	4	2									1	1		1	2			1		2		4	1		2		1	1
2016-08-08	2016-09-09	1	1	sanc	2	2	58	1	1	1			6	3	0	2									1	2			1		1	3	2	2		3	1		1	2	1	2
2016-08-08	2016-09-09	1	1	sanc	2	2	62	1	2	8		home care	6	2	1	2									2						1			2		3	1		2		1
2016-08-02	2016-09-09	1	1	hpcsa	2	1	52	4	1	2			6	3	3	2									1	1		3	1		1			2		4	1		1	2	1	2
2016-08-05	2016-09-09	1	1	sanc	2	2	70	1	2	8		nursing agency	6	3	8	2									2				1		1			2		3	1		2		1	2
2016-08-08	2016-09-09	1	1	sanc	2	2	44	1	1	3			6	3	1	2									1	2			1		1			2		4	1		2		1	2
2016-08-08	2016-09-09	1	1	sanc	2	2	45	1	2	5			6	2	1	2									1				1			1		2		4	1		1	3	1	2
2016-08-10	2016-09-09	1	1	sanc	2	2	46	1	2	6			6	5	9	2									2				1		1			2		4	1		2			2
2016-08-10	2016-09-09	1	1	hpcsa	2	1	56	4	1	8		regional hospital	6	2	4	2									1	2		5	1		1			2		3	1		2		2	2
2016-08-10	2016-09-09	1	1	sanc	2	2	68	1	1	8		ARV care	6	4	1	2									1	1		3	1		1			2		3	1		2		2	2
2016-08-10	2016-09-09	1	1	sanc	2	2	62	1	1	8		head office	6	1	1	2									2								1	2		4	1		1		1
2016-08-15	2016-09-09	1	1	sanc	2	2	42	1	1	1			3	3	1	2									2						1			2		3	1		1	2	1
2016-08-17	2016-09-09	1	1	hpcsa	2	1	38	4	3	2	7		4	6	3	2									2				1		1			2		3	1		1	2	1	2
2016-08-19	2016-09-09	1	1	sanc	2	2	65	1	2	8		Education	6	2	4	2									2				1		1			2		4	2		1	3	1	2
2016-08-10	2016-09-09	1	1	sanc	2	2	60	1	1	2			6	1	3	2									1	1		3	1		1			2		4	1		1	1	1
2016-08-10	2016-09-09	1	1	hpcsa	2	2	47	4	1	2			4	6	3	2									1	1		2	1		1			2		3	1		2		1	2
2016-08-10	2016-09-09	1	1	sanc	2	2	61	1	1	1			6	1	8	2									1	1		4	1		1	2	3	2		3	1		2		2	2
2016-08-10	2016-09-09	1	1	sanc	2	2	67	1	2	8		Retirement Village	6	1	0	2									1	1		4	1		1			2		4	1		1	2	1	2
2016-08-10	2016-09-09	1	1	hpcsa	2	1	62	4	1	2			6	3	8	2									1	2		3			1			2		3	1		2		2	2
2016-08-16	2016-09-09	1	1	hpcsa	2	1	62	4	1	1			6	3	4	2									1	1		5	1		1			1	anonimity to be ensured	4	1		2		2	2
2016-08-16	2016-09-09	1	1	hpcsa	2	2	61	4	2	8		hospice	6	2	8	2									2						1			2		3	1		1	1	1	2
2016-08-15	2016-09-09	1	1	sanc	2	2	60	1	2	5			6	3	3	2									1	1		4	1		1			2		4	1		2		1	2
2016-08-16	2016-09-09	1	1	hpcsa	2	1	51	4	2	7			6	5	4	2									2						1	2	3	2		3	1		2		2	2
2016-08-11	2016-09-09	1	1	sanc	2	2	47	1	2	8		occupational health	6	8	8	2									1	1		5	1			1		2		4	1		2		1	2
2016-08-16	2016-09-09	1	1	sanc	2	2	71	1	2	8		old age home	6	5	8	2									2						1	3	2	2		4	1		1	1	1	2
2016-08-11	2016-09-09	1	1	hpcsa	2	1	45	4	1	8		regional hospital	5	8	9	2									1	2		3	1		1			2		4	1		1	3	1	2
2016-08-10	2016-09-09	1	1	hpcsa	2	1	66	4	3	1	7		6	7	9	2									2				2		1			2		4	1		2		2	2
2016-08-12	2016-09-09	1	1	sanc	2	2	31	1	2	7			3	3	8	2									2						1	2	3	2		4	1		2		1	2
2016-08-12	2016-09-09	1	1	sanc	2	2	62	1	2	8		occupational health	6	3	8	2									1	1		5	1		1			2		3	1		1	2	1	2
2016-08-12	2016-09-09	1	1	sanc	2	2	40	1	1	3			5	7	9	2									2				1		1			2		3	1		1	2	2	2
2016-08-12	2016-09-09	1	1	sanc	2	2	80	1	2	8		old age home	6	8	4	2									2				1		1	2		1	whats age got to do with this	2	1		2		1	2
2016-08-12	2016-09-09	1	1	hpcsa	2	1	83	4	2	7			6	8	1	2									2				1		1			2		4	1		2		2	2
2016-08-16	2016-09-09	1	1	sanc	2	2	58	1	1	8		district health Department	6	1	1	2									1	1		3			1			2		4	1		1	1	1	2
2016-08-11	2016-09-09	1	1	sanc	2	2	55	1	2	7			6	8	6	2									2						1			2		4	1		1	3	1	2
2016-08-11	2016-09-09	1	1	hpcsa	2	2	58	4	1	1			4	5	8	2									1	1		3	1		1	2	3	2		3	1		2		2	2
2016-08-11	2016-09-09	1	1	sanc	2	2	51	1	1	4			6	1	8	2									1	1		4	1		1	2	3	2		3	1		1	1	1	2
2016-08-09	2016-09-09	1	1	hpcsa	2	1	55	4	1	1			6	5	9	2									1	2			1		1	2	3	2		4	1		1	2	1	2
2016-08-12	2016-09-09	1	1	sanc	2	2	54	1	2	7			6	1	1	2									2						1	2	3	2		4	1		1	2	1	2
2016-08-17	2016-09-09	1	1	hpcsa	2	1	36	4	1	2			4	3	0	2									2				1		1	2	3	2		3	1		2		2	2
2016-08-15	2016-09-09	1	1	hpcsa	2	2	45	4	1	3			5	3	0	2									1	1		3	1		1	3	2	2		4	1		2		1	2
2016-08-16	2016-09-09	1	1	hpcsa	2	1	54	4	2	3			6	8	5	1	3	2013	1	2	1		6 months	1	2						1			2		3	1		1	1	1	2
2016-08-12	2016-09-09	1	1	hpcsa	2	1	73	4	2	6			6	2	0	2									2				1		1	2	3	2		4	1		2		1	2
2016-08-13	2016-09-09	1	1	hpcsa	2	1	58	4	2	7			6	8	1	2									2				1		1			2		4	1		2		1
2016-08-18	2016-09-09	1	1	sanc	2	2	57	1	2	8		NGO	6	5	1	2									1	1		3	1		1			2		4	1		1	2	1	2
2016-08-16	2016-09-09	1	1	sanc	2	2	61	1	2	7			6	3	1	2									1	1		5	2		1			2		4	1		2		1	2
2016-08-15	2016-09-09	1	1	hpcsa	2	1	53	4	2	7			6	7	5	1	2	2011	1	1	1		18 months	1	2							1		2		4	1		2		2	1
2016-08-12	2016-09-09	1	1	sanc	2	1	37	2	1	8		district health Department	4	2	4	2									2				1		1			2		4	1		1	2	1	2
2016-08-12	2016-09-09	1	1	sanc	2	2	59	1	2	8		occupational health	6	4	8	2									1									2		3	1		2		2	2
2016-08-16	2016-09-09	1	1	hpcsa	2	1	59	4	3	2			6	7	8	2									2						1	2	3	2		3	1		2			2
2016-08-19	2016-09-09	1	1	sanc	2	2	59	1	2	7			6	1	4	2									2						1			2		4	1		1	2	1	2
2016-08-19	2016-09-09	1	1	hpcsa	2	2	55	4	2	7			6	3	4	2									2				2		1			2		3	1		2		2	2
2016-08-19	2016-09-09	1	1	sanc	2	2	54	1	1	1			6	5	8	2									2				1			1		2		4	1		2		1	2
2016-08-18	2016-09-09	1	1	hpcsa	2	1	41	4	1	1			4	6	8	2									1	1		3	1		1	2	3	2		4	1		1	2	1	2
2016-08-08	2016-09-09	1	1	hpcsa	2	1	53	4	3	3			5	8	9	2									2				1			1		2		4	1		2		1	2
2016-08-19	2016-09-09	1	1	hpcsa	2	1	56	4	1	2			6	5	4	2									1				1			1		2		3	1		1	3	1	2
2016-08-08	2016-09-09	1	1	hpcsa	2	2	72	4	2	7			6	3	1	2									2						1			2		3	1		2		1	2
2016-08-07	2016-09-09	1	1	hpcsa	2	1	51	4	1	8		national department of health	6	1	3	2									2						1	2	3	2		4	1		1	3	1	2
2016-08-18	2016-09-09	1	1	hpcsa	2	1	42	4	1	2			5	8	2	2									1	1		3			1			2		3	1		1	2	1	2
2016-08-15	2016-09-09	1	1	sanc	2	2	58	1	2	1			6	5	8	2									2				1		1			2		4	1		2		1	2
2016-08-15	2016-09-09	1	1	sanc	2	2	44	1	1	1			6	5	6	2									1	1		4	1			1		2		4	1		2		2	2
2016-08-15	2016-09-09	1	1	sanc	2	2	54	1	1	3			6	3	7	2									1	2		3					1	2		3	1		1	2	1	2
2016-07-28	2016-09-09	1	1	sanc	2	2	38	1	1	3			5	4	8	2									1	1		3	1		1	2	3	2		3	1		2		2	2
2016-07-28	2016-09-09	1	1	sanc	2	2	64	1	1	2			6	1	6	1	1	2006	1	2	1		6 months	1	2						1	3	2	2		4	1		1	2	1	2
2016-08-15	2016-09-09	1	1	hpcsa	2	2	56	4	1	4			6	3	8	2									2				1		1	2	3	2		2	1		1	3	1	2
2016-08-14	2016-09-09	1	1	sanc	2	2	67	1	3	8		hospice	6	5	8	2									2				1		1	2	3	2		4	1		2		2	2
2016-08-15	2016-09-09	1	1	hpcsa	2	1	52	4	2	7			6	5	1	2									2				1		1			2		3	1		2		1	2
2016-08-15	2016-09-09	1	1	sanc	2	2	67	1	2	7			6	1	4	2									2						1			2		3	1		2		2	2
2016-08-16	2016-09-09	1	1	hpcsa	2	2	40	4	1	1			5	6	8	2									1	2			2		1			2		3	1		1	2	1	2
2016-08-16	2016-09-09	1	1	sanc	2	2	63	1	2	7	8	occupational health centre	6	4	1	2									1	2		5	1		1	2	3	2		4	1		1	3	1	2
2016-08-16	2016-09-09	1	1	sanc	2	2	49	1	2	4			6	1	8	2									2							1		2		4	1		2		2	2
2016-08-17	2016-09-09	1	1	hpcsa	2	1	61	4	1	1			6	6	4	2									1	2		3	1		1			2		3	1		2		2	2
2016-09-06	2016-09-09	1	1	sanc	2	2	65	1	1	2			5	7	6	2									1	1		3	1		1	3	1	2		4	1		1	2	1	2
2016-08-26	2016-09-09	1	1	sanc	2	2	61	1	1	4			6	1	4	1	1		1	2	1		6 months	1	2				1			1		2		4	1		1	1	1	2
2016-08-29	2016-09-09	1	1	hpcsa	2	2	38	4	1	2			3	3	4	2									1	1		2	1		1			2		4	1		2		2	2
2016-08-17	2016-09-09	1	1	hpcsa	2	1	51	4	2	7		occupational health clinic	6	8	2	2									2				1		1			2		4	1		2		2	2
2016-08-21	2016-09-09	1	1	sanc	2	2	51	1	1	1			6	5	9	2									2				1		1	3	1	2		4	1		1	3	1	2
2016-08-31	2016-09-30	1	1	sanc	2	2	47	1	3	3	6		4	3	1	2									1	2		3	1		1			2		2	1		2		2	2
2016-08-29	2016-09-30	1	1	sanc	2	2	42	1	2	7			6	3	0	2									1	1		3	2			1		2		2	1		2		2	2
2016-08-24	2016-09-30	1	1	hpcsa	2	2	52	4	2	7			6	7	1	2									2				1		1			2		4	1		2		1	2
2016-09-07	2016-09-30	1	1	sanc	2	2	57	1	2	5			6	3	8	2									2				1		1			2		4	1		2		1	2
2016-09-09	2016-09-30	1	1	sanc	2	2	53	1	2	6			6	3	1	2									2				2		1	3	2	2		4	1		1	1	1	2
2016-09-09	2016-09-30	1	1	hpcsa	2	1	52	4	1	8		head office	5	1	9	2									2				1		1			1	postal method easy to breach confidentiality	4	1		2		1	1
2016-08-13	2016-09-30	1	1	hpcsa	2	2	44	4	3	1	8	occupational health clinic	4	3	1	2									1	1		5	1		1			2		4	1		1	3	1	2
2016-08-26	2016-09-30	1	1	hpcsa	2	2	36	4	1	1			3	5	1	2									1	1		4	1		1	2	3	2		4	1		2		2	2
2016-08-31	2016-09-30	1	1	sanc	2	2	55	1	1	2			6	4	0	2									1	1		3	1			1		2		4	1		1	3	1	2
2016-08-26	2016-09-30	1	1	sanc	2	2	39	1	2	6			4	3	2	2									2				1		1	2	3	2		2	1		2	1	2	2
2016-08-24	2016-09-30	1	1	sanc	2	2	50	1	2	3		occupational health	6	1	1	2									1	1		4	1		1			1	postal method easy to breach confidentiality	4	1		1	1	1	1
2016-09-02	2016-09-30	1	1	sanc	2	2	44	1	2	6			6	8	1	2									2				1		1			2		3	1		2	2	1	2
2016-09-03	2016-09-30	1	1	sanc	2	2	58	1	2	6			6	1	3	2									2						1			2		4	1		1	2	1	2
2016-08-30	2016-09-30	1	1	hpcsa	2	2	66	4	1	1			4	2	1	2									1	2			2		1	2	3	2		3	1		2	3	2	2
2016-08-17	2016-09-30	1	1	sanc	2	2	49	1	3	4	6		6	3	9	2									2				2		1			2		2	1		2		2	2
2016-08-09	2016-09-30	1	1	sanc	2	2	45	1	1	8		NGO	6	1	4	2									2						1	2	3	2		3	1		2		2	1
2016-08-25	2016-09-30	1	1	sanc	2	2	45	1	2	5			6	5	8	2									1	1		4	1		1	3	2	2		3	1		2		1	2
2016-09-01	2016-09-30	1	1	sanc	2	2	57	1	1	1			6	5	8	2									1	1		5	1		1			2		4	1		1	1	1	2
2016-08-24	2016-09-30	1	1	hpcsa	2	1	62	4	1	2			6	7	8	2									1	1		4	1		1			2		4	1		2		2	2
2016-08-17	2016-09-30	1	1	sanc	2	1	48	1	1	3			5	4	9	2									2				1		1			2		3	2		2		2	1
2016-08-18	2016-09-30	1	1	sanc	2	2	64	1	1	3			6	1	1	2									1	1		5	1		1			2		4	1		1	3	1	2
2016-08-01	2016-09-30	1	1	sanc	2	2	42	1	1	4			6	1	8	2									2				2		1			2		4	1		1	2	1	2
2016-07-25	2016-09-30	1	1	sanc	2	2	63	1	3	8		NGO	6	1	0	2									2						1			2		4	1		1	3	1	2
2016-07-25	2016-09-30	1	1	sanc	2	2	41	1	1	3			6	5	9	2									2				1		1			2		4	1		2		1	2
2016-08-02	2016-09-30	1	1	sanc	2	2	42	1	1	3			5	8	9	1	1	1995	1	2	1		6 months	1	1	2		2	2		1	2	3	2		4	1		1	2	1	2
2016-08-02	2016-09-30	1	1	sanc	2	2	55	1	1	1			6	1	1	2									1	1		3	1				1	2		3	1		1	3	1	2
2016-07-28	2016-09-30	1	1	sanc	2	2	52	1	1	3			6	2	0	2									1	1		5	1		1			2		3	1		1	2	1	2
2016-07-28	2016-09-30	1	1	sanc	2	2	53	1	1	3			5	1	1	2									2				2		1			2		3	1		2		2	3
2016-07-28	2016-09-30	1	1	sanc	2	2	59	1	1	2			6	1	8	1	1	1988	1	2	1		6 months	1	1	1		3	1		1			2		4	1		1	3	2	2
2016-07-29	2016-09-30	1	1	sanc	2	2	53	1	1	4			6	3	8	2									2				1			1		2		4	1		2	3	2	2
2016-08-16	2016-09-30	1	1	sanc	2	2	55	1	1	1			6	5	8	2									1	2			1		1			2		3	1		1	2	1	2
2016-08-11	2016-09-30	1	1	sanc	2	2	59	1	1	3			6	8	3	2									1	1		3	1			1		1	post box number to answer questions	4	1		1	3	1	1
2016-08-11	2016-09-30	1	1	sanc	2	2	46	1	1	3			6	8	7	2									1						1			2		3	2		2		2	2
2016-08-09	2016-09-30	1	1	sanc	2	2	33	1	1	4			4	3	2	2									1	1		3	1		1	3	2	2		3	1		2		2	2
2016-08-04	2016-09-30	1	1	sanc	2	2	61	1	1	3			6	4	3	2									2							1		2		4	1		1	2	1	2
2016-08-15	2016-09-30	1	1	sanc	2	2	56	1	1	8		Military Hospital	6	1	8	2									1	1		5	1		1			2		4	1		1	3	1	2
2016-08-11	2016-09-30	1	1	sanc	2	2	45	1	1	3			6	8	6	2									2				1			1		2		2	1		1	2	1	2
2016-08-11	2016-09-30	1	1	sanc	2	2	59	1	1	3			6	4	9	2									1	1		5	1		1	3	2	2		4	1		1	2	1	2
2016-08-29	2016-09-30	1	1	sanc	2	2	34	1	1	2			4	2	8	2									2				1		1	2	3	2		4	1		1	3	1	2
2016-08-10	2016-09-30	1	1	sanc	2	2	51	1	1	3			6	8	1	2									1	1		3	1		1			2		3	1		1	2	1	2
2016-08-02	2016-09-30	1	1	sanc	2	2	36	1	1	3			4	8	7	2									2				1		1	2	3	2		3	1		1	3	1	1
2016-08-09	2016-09-30	1	1	sanc	2	2	54	1	1	2			6	3	9	2									1	1		4	1			1		2		3	1		2		2	1
2016-08-10	2016-09-30	1	1	sanc	2	2	61	1	1	3			6	1	8	2									1	1		2	1		1			2		2	1		2		2	2
2016-08-05	2016-09-30	1	1	sanc	2	2	35	1	1	3			4	1	3	2									2				1		1			2		4	1		2		2	1
2016-08-05	2016-09-30	1	1	sanc	2	2	41	1	1	4			5	5	0	2									1	2		1	2		1	3	2	2		4	1		1	2	1	2
2016-08-10	2016-09-30	1	1	sanc	2	2	60	1	1	3			6	5	8	2									2							1		2		4	1		1	2	1	2
2016-08-11	2016-09-30	1	1	sanc	2	2	52	1	1	3			6	4	4	2									1	1		2	2		1			2		2	1		1	2	1	2
2016-07-28	2016-09-30	1	1	sanc	2	2	58	1	1	3			5	4	0	2									1	2		2	1		1			2		4	1		1	2	1	2
2016-07-28	2016-09-30	1	1	sanc	2	2	50	2	1	3			4	1	0	2									2				1		1			2		2	1		2		1	2
2016-08-04	2016-09-30	1	1	sanc	2	2	53	1	1	3			6	8	9	1	1	2014	1	2	1		6 months	1	2				1			1		2		4	1		2		2	2
2016-07-28	2016-09-30	1	1	sanc	2	2	47	1	2	8		University	6	3	9	2									2				1		1	2	3	2		4	1		2		2	2
2016-07-28	2016-09-30	1	1	sanc	2	2	47	1	1	3			5	8	9	2									2				1		1			2		3	1		2		1	2
2016-08-05	2016-09-30	1	1	sanc	2	2	48	1	1	1			6	3	1	2									1	1		3	1		3	1	1	2		4	1		1	3	1	2
2016-08-05	2016-09-30	1	1	sanc	2	2	38	1	1	3			2	1	9	2									2				1		1			2		3	1		2		2	2
2016-08-17	2016-09-30	1	1	sanc	2	2	58	1	1	3			5	5	8	2									1	1		3	1		1	2	3	2		4	1		1	3	1	2
2016-08-18	2016-09-30	1	1	sanc	2	2	64	1	1	4			6	8	1	1	2	2015	1	2	1		6 months	1	2				1			1		2		3	1		1	3	1	2
2016-08-15	2016-09-30	1	1	sanc	2	2	53	1	1	8		oncology	6	1	7	2									1	1		5	1		1			2		4	1		2		2	2
2016-08-13	2016-09-30	1	1	sanc	2	2	50	1	2	5			3	5	9	2									1	1		4	1		1	2	3	2		3	1		2		2	2
2016-08-15	2016-09-30	1	1	sanc	2	1	57	1	1	3			6	2	1	2									1	1		3	1			1		2		4	1		1	3	1	2
2016-08-08	2016-09-30	1	1	sanc	2	2	56	1	3	3	6		6	2	2	2									1	1		3	1		1	3	2	2		4	1		1	2	1	2
2016-08-02	2016-09-30	1	1	sanc	2	2	52	1	1	3			6	5	1	2									1	2			1		1			2		3	1		1	2	1	2
2016-08-02	2016-09-30	1	1	sanc	2	2	50	1	1	3			5	3	9	2									2						1			2		3	1		1	2	1	2
2016-08-12	2016-09-30	1	1	sanc	2	2	54	1	1	3			6	5	0	2									1	2			1		1			2		4	1		1	2	1	2
2016-08-17	2016-09-30	1	1	sanc	2	2	38	1	2	8		occupational health	5	1	9	2									1		newly establish				1	2	3	2		3	1		2		1	2
2016-08-17	2016-09-30	1	1	sanc	2	2	66	1	1	1			6	1	0	2									2						1			2		2	1		1	3	1	2
2016-08-04	2016-09-30	1	1	sanc	2	2	51	1	1	3			6	3	0	2									2				1		3	2	1	2		4	1		1	2	1	2
2016-08-15	2016-09-30	1	1	sanc	2	2	55	1	1	3			6	3	5	2									2				1		1			2		4	1		1	2	1	1
2016-08-04	2016-09-30	1	1	sanc	2	2	58	1	1	2			6	6	9	2									1	1		3	1		1			2		4	1		1	3	1	2
2016-08-13	2016-09-30	1	1	sanc	2	2	65	1	3	1	5		6	8	4	2									2							1		1	stigma issues	4	1		2		1	3

## Sheet: Sheet2
Length of employment	Nurses	Doctors				Duration in clinical activities per week	Nurses	Doctors			Period of diagnosis	Nurses	Doctors
0-2 years	2	0				0-10 hours	66	13			2012-2016	5	6
3-5 years	10	3				11-20 hours	22	15			2006-2011	5	6
6-10 years	25	28				21-30 hours	42	21			2000-2005	3	4
11-15 years	22	34				31-40 hours	57	24			1994-1999	1	2
16-20 years	36	24				41-50 hours	56	36			1970-1993	6	2
21+ years	197	78				51-60 hours	3	26			Total	20	20
Total	292	167				61-70 hours	4	9
						>70 hours	41	23
						Total	291	167
Occ health service use	Nurses	Doctors				Workplace	OHS available	OHS not available			Investigation for TB use	Nurses	Doctors
Yes	106	64				Academic/ Provincial hospital	69	17			Yes	218	134
No	28	45				District hospital	43	15			No	40	21
Total	134	109				Primary health care	55	46			Total	258	155
						Community health care	12	9
						Private hospital	14	9
						Private clinic	6	23
						Own practice	12	39
						Other	41	49
						Total	252	207
							OHS rating	Nurses	Doctors
							Very poor	5	4
							Poor	14	14
							Good	49	50
							Very good	37	12
							Excellent	25	12

## Sheet: Refused
IPAddress	StartDate	EndDate	Finished	Consent	Registered	Method	Gender	Age	Occupation	Sector	Workplace	Workplace2	Other_specify	Length of employment	Duration in clinical activities per week in the past 12 months:	Province_work	Diagnosedbefore	If yes where	Which year	Type of TB	Drform	Previousrx	Ifnowhyrx	If yesduration	Wheregettingrx	Occ_service	Use the services	Ifnotwhyserv	Rateservice	Would you use the services to be investigated or managed for TB?	Ifnowhymng	E-mail	Postal	Telephone	If E-mail was not your first choice, please give reasons why Â…Â…Â…Â…Â…Â…Â…Â…Â…Â…Â…Â…Â…Â…Â…Â…Â…Â…Â…Â…Â…Â…Â…Â…Â…Â…Â…Â…Â…Â…Â…Â…Â…...	Concernonconfidentiality	If yes, please explain and suggest improvementsÂ…Â…Â…Â…Â…Â…Â…Â…Â…Â…Â…Â…Â…Â…Â…Â…Â…Â…Â…Â…Â…Â…Â…Â…Â…Â…Â…Â…Â…Â…Â…Â…Â…Â…Â…Â…Â…Â…Â…Â…Â…Â…Â…Â…Â…Â…Â…Â…Â…Â…...	Importanceofsurvey	Languageeasy	If no, please explain	Iftelephonic_participate	Bestcontacttime	Contacttel_current	Telno	Lengthofsurvey	Uniquecode	LocationLatitude	LocationLongitude	LocationAccuracy
197.97.114.60	2016-07-11 10:02:17	2016-07-11 10:03:26	1	2	n/a	1																																									-26.1	27.7667	-1
197.77.47.36	2016-07-11 10:30:29	2016-07-11 10:34:01	1	2	n/a	1																																									-26.2052	28.0498	-1
165.255.167.38	2016-07-11 12:30:42	2016-07-11 12:32:02	1	2	n/a	1																																									-26.7	27.8167	-1
147.110.251.39	2016-07-11 10:14:23	2016-07-11 14:50:42	1	2	n/a	1																																									-26.2052	28.0498	-1
41.13.154.219	2016-07-13 05:51:15	2016-07-13 05:52:04	1	2	n/a	1																																									-29.85	31.0167	-1
41.13.124.77	2016-07-16 21:17:19	2016-07-16 21:18:40	1	2	n/a	1																																									-25.7069	28.2294	-1
197.78.130.183	2016-07-19 21:21:34	2016-07-19 21:22:56	1	2	n/a	1																																									-26.2052	28.0498	-1
41.144.19.110	2016-07-21 19:57:15	2016-07-21 19:58:16	1	2	n/a	1																																									-25.7069	28.2294	-1
196.11.235.239	2016-07-23 11:53:13	2016-07-23 11:56:55	1	2	n/a	1																																									-33.9	18.6333	-1
41.13.146.176	2016-08-16 16:52:31	2016-08-16 16:53:00	1	2	n/a	1																																									-29.85	31.0167	-1
197.89.142.143	2016-08-16 16:43:52	2016-08-16 17:01:47	1	2	n/a	1																																									-29.9167	30.9	-1
105.184.69.194	2016-08-16 17:52:06	2016-08-16 17:53:35	1	2	n/a	1																																									-33.0249	27.9082	-1
41.13.20.231	2016-08-16 20:21:39	2016-08-16 20:22:49	1	2	n/a	1																																									-26.2052	28.0498	-1
196.11.235.232	2016-08-17 08:50:53	2016-08-17 08:54:00	1	2	n/a	1																																									-33.9002	18.6285	-1
41.13.8.13	2016-08-20 12:28:23	2016-08-20 12:30:03	1	2	n/a	1																																									-26.2052	28.0498	-1
